# Supplementary material for: Genetic analysis of tropical quality protein maize (Zea mays L.) germplasm
Source: Euphytica. 2017 Nov 3;213:261. doi: 10.1007/s10681-017-2048-4 (PMC7734200; doi:10.1007/s10681-017-2048-4)
Supplement: Supplementary file 1 [file EUP-213-261-s001.xlsx]

## Sheet: QPM and Non-QPM Germplasm
Supplemental Table 1: List of QPM lines developed, QPM donors used, and non-QPM lines converted to QPM
Entry	Name	Pedigree	Type	Comment
1	CML144	P62C5F182-2-1-2-BB-3-1-##	QPM CML donor	Used in conversion
2	CML159	P63C2F5-1-3-1-B-2-1-1-B-#	QPM CML donor	Used in conversion
3	CML204	[7794]-SELF-4-1-S9-1-4-7-4-5-BB	Non-QPM CML	Used in conversion
4	CML212	[EVPOP30SRBC2/SR52]#B-1-2SR-1-3-3-BB	Non-QPM CML	Used in conversion
5	CML216	[MSR:131]-3-3-3-5-BB	Non-QPM CML	Used in conversion
6	CML219	[EV8730SR(BC6)]-171-1-1-2-#-B	Non-QPM CML	Used in conversion
7	CML221	[AC8730SR]-13-1-1-1-#-B	Non-QPM CML	Used in conversion
8	CML222	[AC8730SR]-15-1-1-4-#-B	Non-QPM CML	Used in conversion
9	CML312	S89500F2-2-2-1-1-B*5	Non-QPM CML	Used in conversion
10	CML373	P43SR-4-1-1-2-1-B-8-1-BBB	Non-QPM CML	Used in conversion
11	CML379	P501C1#-303-1-1-1-2-1-3-B	Non-QPM CML	Used in conversion
12	CML384	P502C1#-771-2-2-1-3-B	Non-QPM CML	Used in conversion
13	CML389	[EV7992#/EV8449SR]C1F2-334-1(OSU9I)-8-6(I)-BB-3-B*4	Non-QPM CML	Used in conversion
14	CML390	[EV7992]C1F2-430-3-3-3-B-7-B*4	Non-QPM CML	Used in conversion
15	CML395	90323(B)-1-B-1-B*4	Non-QPM CML	Used in conversion
16	CML440	G16SEQC1F47-2-1-2-1-BBBB	Non-QPM CML	Used in conversion
17	CML444	P43C9-1-1-1-1-1-BBBB	Non-QPM CML	Used in conversion
18	CML445	[[TUXPSEQ]C1F2/P49SR]F2-45-7-5-1-BBB	Non-QPM CML	Used in conversion
19	CML158	[EV8762SR]-2-1-B-1-B-#	QPM CML
20	CML173	P68C1F180-1-3-1-1-B-2-BB	QPM CML
21	CML176	(P63-12-2-1/P67-5-1-1)-1-2-BB	QPM CML
22	CML181	UWO417-B-2-1-1-BB	QPM CML
23	CML182	WOMTA1-B-1-1-1-BB	QPM CML
24	CML197	MSR270-2S3-5-1-BB	Non-QPM CML
25	CML202	ZSR923S4BULK-5-1-BB	Non-QPM CML
26	CML206	[EV7992#/EVPO44SRBC3]#BF37SR-2-3SR-2-4-3-BB	Non-QPM CML
27	CML441	ZM605C2F1-17-1-B-1-BB	Non-QPM CML
28	CML442	[M37W/ZM607#BF37SR-2-3SR-6-2-X]-8-2-X-1-BBB	Non-QPM CML
29	CML443	[AC8342/IKENNE{1}8149SR//PL9A]C1F1-500-4-X-1-1-BB-1-BB	Non-QPM CML
30	CML488	DTPWC8F31-4-2-1-5-BBB	Non-QPM CML
31	CML489	(CML202/LPSC3H297-2-1-1-2-2-#)-B-3-1-1-8-BB	Non-QPM CML
32	CML511	[CML389/CML176]-B-29-2-2-1-B	QPM CML
33	CML539	MAS[MSR/312]-117-2-2-1-B*4	Non-QPM CML
34	P329	Not Available	Non-QPM line	Used in conversion
35	DL11239	(SYNTHSR/PL15QPMC7SRC1F2//POOL15QPMSR)-B-48-B-1-B-B-B	New QPM line
36	DL11240	(SYNTHSR/PL15QPMC7SRC1F2//POOL15QPMSR)-B-48-B-2-B-B-B	New QPM line
37	DL11241	(SYNTHSR/PL15QPMC7SRC1F2//POOL15QPMSR)-B-48-B-3-B-B-B	New QPM line
38	DL11242	(SYNTHSR/PL15QPMC7SRC1F2//POOL15QPMSR)-B-48-B-4-B-B-B	New QPM line
39	DL11243	(SYNTHSR/PL15QPMC7SRC1F2//POOL15QPMSR)-B-48-B-5-B-B-B	New QPM line
40	DL11244	(SYNTHSR/PL15QPMC7SRC1F2//POOL15QPMSR)-B-48-B-6-B-B	New QPM line
41	DL11245	(SYNTHSR/PL15QPMC7SRC1F2//POOL15QPMSR)-B-48-B-7-B-B-B	New QPM line
42	DL11248	(CML312/CML144//CML159//POOL15QPMSR)-B-59-B-2-B-B-B	New QPM line
43	DL11250	(CML312/CML144//CML159//POOL15QPMSR)-B-59-B-4-B-B-B	New QPM line
44	DL11251	(CML312/CML144//CML159//POOL15QPMSR)-B-59-B-7-B-B-B	New QPM line
45	DL11252	(CML312/CML144//CML159//POOL15QPMSR)-B-59-B-8-B-B-B	New QPM line
46	DL11254	(SYNTHSR/PL15QPMC7SRC1F2//POOL15QPMSR)-B-27-B-2-B-B-B	New QPM line
47	DL11256	(SYNTHSR/PL15QPMC7SRC1F2//POOL15QPMSR)-B-27-B-4-B-B-B	New QPM line
48	DL11258	(SYNTHSR/PL15QPMC7SRC1F2//POOL15QPMSR)-B-27-B-5-B-B-B	New QPM line
49	DL11259	(SYNTHSR/PL15QPMC7SRC1F2//POOL15QPMSR)-B-27-B-6-B-B-B	New QPM line
50	DL11260	(SYNTHSR/PL15QPMC7SRC1F2//POOL15QPMSR)-B-27-B-7-B-B-B	New QPM line
51	DL11261	(CML312/CML144//CML159//POOL15QPMSR)-B-27-B-4-B-B-B	New QPM line
52	DL11262	(CML312/CML144//CML159//POOL15QPMSR)-B-27-B-6-B-B-B	New QPM line
53	DL11264	(CML312/CML144//CML159//POOL15QPMSR)-B-27-B-7-B-B-B	New QPM line
54	DL11265	(CML312/CML144//CML159//POOL15QPMSR)-B-27-B-2-B-B	New QPM line
55	DL11266	(CML312/CML144//CML159//POOL15QPMSR)-B-27-B-8-B-B-B	New QPM line
56	DL11268	(CML312/CML144//CML159//POOL15QPMSR)-B-27-B-9-B-B-B	New QPM line
57	DL11269	(CML373/CML144//CML159//POOL15QPMSR)-B-34-B-1-B-B-B	New QPM line
58	DL11271	(CML373/CML144//CML159//POOL15QPMSR)-B-34-B-3-B-B-B	New QPM line
59	DL11272	(CML444/CML144//CML159//POOL15QPMSR)-B-32-B-3-B-B-B	New QPM line
60	DL11273	(CML444/CML144//CML159//POOL15QPMSR)-B-32-B-5-B-B-B	New QPM line
61	DL11274	(CML444/CML144//CML159//POOL15QPMSR)-B-32-B-6-B-B-B	New QPM line
62	DL11275	(CML216/CML144//CML159//POOL15QPMSR)-B-32-B-1-B-B-B	New QPM line
63	DL11276	(CML216/CML144//CML159//POOL15QPMSR)-B-32-B-2-B-B-B	New QPM line
64	DL11280	(CML216/CML144//CML159//POOL15QPMSR)-B-32-B-8-B-B-B	New QPM line
65	DL11281	(CML444/CML144//CML159//POOL15QPMSR)-B-32-B-4-B-B	New QPM line
66	CKL09282	(ECA-EE-DLN-PL1-1/PL15QPMC7SRC1F2//POOL15QPMSR)-B-16-B-B-B-B-B	New QPM line
67	DL11283	(ECA-MOROSR(BC1)F2-9-ECAVEE9/PL15QPMC7SRC1F2//POOL15QPMSR)-B-81-B-B-B-B-B	New QPM line
68	CKL09285	(ECA-MOROSR(BC0)F2-9/PL15QPMC7SRC1F2//POOL15QPMSR)-B-42-B-B-B-B-B	New QPM line
69	DL11286	(SYNTHSR/PL15QPMC7SRC1F2//POOL15QPMSR)-B-48-B-B-B-B-B	New QPM line
70	DL11287	(ECA-MOROSR(BC1)F2-6-ECAVEE6/PL15QPMC7SRC1F2//POOL15QPMSR)-B-61-B-B-B-B-B	New QPM line
71	DL11289	(CML445/CML144//CML159//POOL15QPMSR)-B-30-B-B-B-B-B	New QPM line
72	DL11290	(ECA-MOROSR(BC1)F2-6-ECAVEE6/PL15QPMC7SRC1F2//POOL15QPMSR)-B-88-B-B-B-B-B	New QPM line
73	DL11291	(SYNTHSR/PL15QPMC7SRC1F2//POOL15QPMSR)-B-74-B-B-B-B-B	New QPM line
74	CKL09293	(CML445/CML144//CML159//POOL15QPMSR)-B-5-B-B-B-B-B	New QPM line
75	DL11294	(P329/CML144//CML159//POOL15QPMSR)-B-56-B-B-B-B	New QPM line
76	DL11295	(LLSYNTH1/PL15QPMC7SRC1F2//POOL15QPMSR)-B-58-B-B-B-B-B	New QPM line
77	DL11297	(CML221/CML144//CML159//POOL15QPMSR)-B-32-B-B-B-B-B	New QPM line
78	DL11299	(ECA-MOROSR(BC1)F2-4-ECAVEE4/PL15QPMC7SRC1F2//POOL15QPMSR)-B-2-B-B-B-B-B	New QPM line
79	DL11302	(ECA-MOROSR(BC1)F2-5-ECAVEE5/PL15QPMC7SRC1F2//POOL15QPMSR)-B-58-B-B-B-B-B	New QPM line
80	DL11304	(CML219/CML144//CML159//POOL15QPMSR)-B-47-B-B-B-B-B	New QPM line
81	DL11305	(LLSYNTH1/PL15QPMC7SRC1F2//POOL15QPMSR)-B-82-B-B-B-B-B	New QPM line
82	DL11306	(ECA-MOROSR(BC1)F2-4-ECAVEE4/PL15QPMC7SRC1F2//POOL15QPMSR)-B-90-B-B-B-B-B	New QPM line
83	CKL09307	(CML212/CML144//CML159//POOL15QPMSR)-B-42-B-B-B-B-B	New QPM line
84	DL11309	(CML222/CML144//CML159//POOL15QPMSR)-B-39-B-B-B-B-B	New QPM line
85	DL11310	(CML212/CML144//CML159//POOL15QPMSR)-B-41-B-B-B-B-B	New QPM line
86	DL11311	(ECA-EE-DLN-PL1-1/PL15QPMC7SRC1F2//POOL15QPMSR)-B-27-B-B-B-B-B	New QPM line
87	DL11312	(ECA-MOROSR(BC1)F2-7-ECAVEE7/PL15QPMC7SRC1F2//POOL15QPMSR)-B-35-B-B-B-B-B	New QPM line
88	DL11314	(CML440/CML144//CML159//POOL15QPMSR)-B-29-B-B-B-B-B	New QPM line
89	CKL09317	(CML445/CML144//CML159//POOL15QPMSR)-B-11-B-B-B-B-B	New QPM line
90	DL11318	(CML312/CML144//CML159//POOL15QPMSR)-B-59-B-B-B-B-B	New QPM line
91	DL11319	(ECA-MOROSR(BC1)F2-5-ECAVEE5/PL15QPMC7SRC1F2//POOL15QPMSR)-B-12-B-B-B-B-B	New QPM line
92	CKL09320	(CML384/CML144//CML159//POOL15QPMSR)-B-52-B-B-B-B-B	New QPM line
93	DL11321	(CML312/CML144//CML159//POOL15QPMSR)-B-44-B-B-B-B-B	New QPM line
94	DL11324	(CML445/CML144//CML159//POOL15QPMSR)-B-1-B-B-B-B-B	New QPM line
95	DL11326	(ECA-MOROSR(BC1)F2-4-ECAVEE4/PL15QPMC7SRC1F2//POOL15QPMSR)-B-117-B-B-B-B-B	New QPM line
96	CKL09327	(SYNTHSR/PL15QPMC7SRC1F2//POOL15QPMSR)-B-27-B-B-B-B-B	New QPM line
97	CKL09328	(CML445/CML144//CML159//POOL15QPMSR)-B-42-B-B-B-B-B	New QPM line
98	DL11329	(CML212/CML144//CML159//POOL15QPMSR)-B-15-B-B-B-B-B	New QPM line
99	DL11330	(CML379/CML144//CML159//POOL15QPMSR)-B-37-B-B-B-B-B	New QPM line
100	DL11332	(ECA-MOROSR(BC1)F2-7-ECAVEE7/PL15QPMC7SRC1F2//POOL15QPMSR)-B-64-B-B-B-B-B	New QPM line
101	DL11336	(CML390/CML144//CML159//POOL15QPMSR)-B-50-B-B-B-B-B	New QPM line
102	CKL09337	(CML445/CML144//CML159//POOL15QPMSR)-B-36-B-B-B-B-B	New QPM line
103	DL11339	(CML212/CML144//CML159//POOL15QPMSR)-B-36-B-B-B-B-B	New QPM line
104	DL11340	(ECA-MOROSR(BC1)F2-7-ECAVEE7/PL15QPMC7SRC1F2//POOL15QPMSR)-B-115-B-B-B-B-B	New QPM line
105	DL11342	(ECA-MOROSR(BC1)F2-4-ECAVEE4/PL15QPMC7SRC1F2//POOL15QPMSR)-B-48-B-B-B-B-B	New QPM line
106	DL11344	(CML379/CML144//CML159//POOL15QPMSR)-B-50-B-B-B-B-B	New QPM line
107	DL11345	(ECA-MOROSR(BC0)F2-9/PL15QPMC7SRC1F2//POOL15QPMSR)-B-27-B-B-B-B-B	New QPM line
108	DL11346	(CML221/CML144//CML159//POOL15QPMSR)-B-45-B-B-B-B-B	New QPM line
109	CKL09347	(CML379/CML144//CML159//POOL15QPMSR)-B-76-B-B-B-B-B	New QPM line
110	DL11349	(ECA-MOROSR(BC1)F2-5-ECAVEE5/PL15QPMC7SRC1F2//POOL15QPMSR)-B-73-B-B-B-B	New QPM line
111	DL11350	(ECA-MOROSR(BC1)F2-6-ECAVEE6/PL15QPMC7SRC1F2//POOL15QPMSR)-B-18-B-B-B-B-B	New QPM line
112	DL11351	(ECA-EE-DLN-PL1-1/PL15QPMC7SRC1F2//POOL15QPMSR)-B-37-B-B-B-B-B	New QPM line
113	DL11353	(CML204/CML144//CML159//POOL15QPMSR)-B-63-B-B-B-B-B	New QPM line
114	DL11357	(ECA-MOROSR(BC1)F2-7-ECAVEE7/PL15QPMC7SRC1F2//POOL15QPMSR)-B-61-B-B-B-B-B	New QPM line
115	DL11358	(CML222/CML144//CML159//POOL15QPMSR)-B-8-B-B-B-B-B	New QPM line
116	CKL09359	(CML373/CML144//CML159//POOL15QPMSR)-B-27-B-B-B-B	New QPM line
117	DL11363	(CML212/CML144//CML159//POOL15QPMSR)-B-45-B-B-B-B-B	New QPM line
118	CKL07009	Pool15QPMFS309-B-1-B-B-B-B-B-B-B	New QPM line
119	CKL07010	Pool15QPMFS309-B-5-B-#-B-B-B-B-B-B	New QPM line
120	CKL07003	Pool15QPMFS440-B-4-B-#-B-B-B-B-B-B	New QPM line
121	CKL07002	Pool15QPMFS440-B-5-B-B-B-B-B-B-B	New QPM line
122	CKL07005	Pool15QPMFS462-B-4-B-B-B-B-B-B-B	New QPM line
123	CKL07021	Pool15QPMFS51-B-8-B-#-B-B-B-B-B-B	New QPM line
124	CKL07020	Pool15QPMFS51-B-8-B-B-B-B-B-B	New QPM line
125	CKL08042	Pool15QPMFS538-B-3-B-#-5-1-1-B-B-B	New QPM line
126	CKL08043	Pool15QPMFS538-B-3-B-#-7-1-1-B-B-B	New QPM line
127	CKL07023	Pool15QPMFS756-B-4-B-#-B-B-B	New QPM line
128	CKL07054	Pool15QPMFS545-B-4-B-#-B-B-B	New QPM line
129	CKL07011	Pool15QPMFS412-B-3-B-#-B-B-B	New QPM line
130	CKL07017	Pool15QPMFS298-B-3-B-#-B-B-B	New QPM line
131	CKL07019	Pool15QPMFS235-B-8-B-#-B-B-B	New QPM line
132	CKL07022	Pool15QPMFS212-B-5-B-#-B-B-B	New QPM line
133	CKL08056	(CML216/CML144//CML159//POOL15QPMSR)-B-32-B-3-B-B-B	New QPM line	Used in diallel
134	CKL07292	(CML312/CML144//CML159//POOL15QPMSR)-B-16-B-B-B-B-B	New QPM line	Used in diallel
135	CKL07361	(CML390/CML144//CML159//POOL15QPMSR)-B-28-B-B-B-B-B	New QPM line	Used in diallel
136	CKL07298	(LLSYNTH1/PL15QPMC7SRC1F2//POOL15QPMSR)-B-17-B-B-B-B-B	New QPM line	Used in diallel
137	CKL08051	(ECA-MOROSR(BC1)F2-6-ECAVEE6/PL15QPMC7SRC1F2//POOL15QPMSR)-B-97-B-B-B-B-B	New QPM line	Used in diallel
138	CKL08052	(LLSYNTH1/PL15QPMC7SRC1F2//POOL15QPMSR)-B-1-B-B-B-B-B	New QPM line	Used in diallel
139	CKL07303	(SYNTHSR/PL15QPMC7SRC1F2//POOL15QPMSR)-B-82-B-B-B-B-B	New QPM line	Used in diallel
140	CKL07313	(SYNTHSR/PL15QPMC7SRC1F2//POOL15QPMSR)-B-52-B-B-B-B-B	New QPM line	Used in diallel
141	CKL07325	(CML389/CML144//CML159//POOL15QPMSR)-B-59-B-B-B-B-B	New QPM line	Used in diallel
142	CKL07333	(CML444/CML144//CML159//POOL15QPMSR)-B-41-B-B-B-B-B	New QPM line	Used in diallel
143	CKL07004	Pool15QPMFS462-B-4-B-#-B-B-B-B-B-B	New QPM line	Used in diallel
144	CKL07001	Pool15QPMFS538-B-3-B-B-B-B-B-B-B	New QPM line	Used in diallel
145	CKL08062	((ECA-MOROSR(BC1)F2-6-ECAVEE6/PL15QPMC7SRC1F2)//POOL15QPMSR)-B-35-B-B-B	New QPM line	Used in diallel
146	CKL09348	(CML395/CML144//CML159//POOL15QPMSR)-B-23-B-B-B-B-B	New QPM line
147	DL11360	(CML395/CML144//CML159//POOL15QPMSR)-B-25-B-B-B-B-B	New QPM line
