# Supplementary material for: Genetic analysis of tropical quality protein maize (Zea mays L.) germplasm
Source: Euphytica. 2017 Nov 3;213:261. doi: 10.1007/s10681-017-2048-4 (PMC7734200; doi:10.1007/s10681-017-2048-4)
Supplement: Supplementary file 2 [file EUP-213-261-s002.xlsx]

## Sheet: List of 95 SNPs
Supplemental Table 2: List of 95 SNPs Used to Genotype QPM Lines and their Summary Statistics (polymorphic information content, gene diversity, heterozygosity and major allele frequency)
Marker	Major.Allele.Frquency	GeneDiversity	Heterozygosity	PIC
ae1_7	0.545455	0.495868	0	0.372925
lac1_3	0.583333	0.486111	0	0.367959
PHM10621_29	0.916667	0.152778	0	0.141107
PHM12706_14	0.875	0.21875	0.0833333	0.194824
PHM13360_13	0.833333	0.277778	0	0.239198
PHM13440_13	0.6	0.48	0	0.3648
PHM15964_16	0.791667	0.329861	0.0833333	0.275457
PHM17210_5	0.541667	0.496528	0.0833333	0.373258
PHM1752_36	0.666667	0.444444	0	0.345679
PHM1932_51	0.681818	0.433884	0.0909091	0.339757
PHM1968_22	0.818182	0.297521	0	0.253261
PHM229_15	0.7	0.42	0	0.3318
PHM2343_25	0.636364	0.46281	0	0.355713
PHM2350_17	0.636364	0.46281	0	0.355713
PHM2770_19	0.75	0.375	0	0.304688
PHM3078_12	0.833333	0.277778	0	0.239198
PHM3457_6	0.75	0.375	0	0.304688
PHM3466_69	0.863636	0.235537	0.0909091	0.207798
PHM3512_186	0.545455	0.495868	0	0.372925
PHM3626_3	0.636364	0.46281	0	0.355713
PHM3668_12	0.666667	0.444444	0	0.345679
PHM4080_15	0.583333	0.486111	0	0.367959
PHM4165_14	0.666667	0.444444	0	0.345679
PHM4348_16	0.5	0.5	0	0.375
PHM4597_14	0.772727	0.35124	0.0909091	0.289555
PHM4752_14	0.666667	0.444444	0	0.345679
PHM5181_10	0.666667	0.444444	0	0.345679
PHM5502_31	0.7	0.42	0	0.3318
PHM5572_19	0.590909	0.483471	0.0909091	0.366599
PHM5805_19	0.75	0.375	0	0.304688
PHM6111_5	0.590909	0.483471	0.272727	0.366599
PHM662_27	0.541667	0.496528	0.0833333	0.373258
PHM7916_4	0.545455	0.495868	0	0.372925
PZA00084_2	1	0	0	0
PZA00175_2	0.875	0.21875	0.0833333	0.194824
PZA00214_1	0.541667	0.496528	0.0833333	0.373258
PZA00218_1	0.583333	0.486111	0	0.367959
PZA00352_23	0.5	0.5	0	0.375
PZA00355_2	0.875	0.21875	0.0833333	0.194824
PZA00399_11	0.636364	0.46281	0	0.355713
PZA00413_20	0.5	0.5	0	0.375
PZA00440_1	0.5	0.5	0.0909091	0.375
PZA00495_5	0.5	0.5	0.166667	0.375
PZA00498_5	0.75	0.375	0	0.304688
PZA00527_10	0.708333	0.413194	0.25	0.32783
PZA00643_13	0.916667	0.152778	0	0.141107
PZA00664_3	0.5	0.5	0.0909091	0.375
PZA00667_2	0.7	0.42	0	0.3318
PZA00726_10	1	0	0	0
PZA00770_1	0.833333	0.277778	0	0.239198
PZA00793_2	0.583333	0.486111	0	0.367959
PZA00814_1	0.75	0.375	0	0.304688
PZA00866_2	0.5	0.5	0	0.375
PZA00981_3	0.583333	0.486111	0	0.367959
PZA01062_1	0.681818	0.433884	0.0909091	0.339757
PZA01447_1	0.833333	0.277778	0	0.239198
PZA01462_1	0.875	0.21875	0.0833333	0.194824
PZA01477_3	0.681818	0.433884	0.0909091	0.339757
PZA01533_2	0.7	0.42	0	0.3318
PZA01607_1	0.863636	0.235537	0.0909091	0.207798
PZA01715_2	0.727273	0.396694	0.181818	0.318011
PZA01791_2	1	0	0	0
PZA01885_2	0.625	0.46875	0.0833333	0.358887
PZA01919_2	0.6	0.48	0	0.3648
PZA01933_3	1	0	0	0
PZA02090_1	0.583333	0.486111	0	0.367959
PZA02164_16	0.636364	0.46281	0	0.355713
PZA02174_2	0.5	0.5	0	0.375
PZA02187_1	0.5	0.5	0	0.375
PZA02260_2	0.55	0.495	0.1	0.372488
PZA02269_3	0.818182	0.297521	0	0.253261
PZA02325_4	0.666667	0.444444	0	0.345679
PZA02358_1	0.666667	0.444444	0	0.345679
PZA02378_7	0.833333	0.277778	0	0.239198
PZA02436_1	0.666667	0.444444	0	0.345679
PZA02462_1	0.833333	0.277778	0	0.239198
PZA02480_1	0.818182	0.297521	0	0.253261
PZA02741_1	0.958333	0.0798611	0.0833333	0.0766722
PZA02746_2	0.75	0.375	0.166667	0.304688
PZA02779_1	0.791667	0.329861	0.0833333	0.275457
PZA03120_1	0.541667	0.496528	0.0833333	0.373258
PZA03135_1	0.727273	0.396694	0	0.318011
PZA03182_5	0.583333	0.486111	0	0.367959
PZA03211_6	0.541667	0.496528	0.0833333	0.373258
PZA03322_5	0.909091	0.165289	0	0.151629
PZA03409_1	0.666667	0.444444	0	0.345679
PZA03605_1	0.8	0.32	0	0.2688
PZA03645_1	0.5	0.5	0	0.375
PZB00008_1	0.590909	0.483471	0.272727	0.366599
PZB01109_1	0.909091	0.165289	0	0.151629
PZB01403_1	0.681818	0.433884	0.0909091	0.339757
PZB01658_1	0.583333	0.486111	0	0.367959
PZB01899_1	0.666667	0.444444	0	0.345679
PZD00022_5	0.583333	0.486111	0.166667	0.367959
sh1_12	0.583333	0.486111	0	0.367959
Mean	0.692759	0.387246	0.0375758	0.303687
