# Supplementary material for: Genetic analysis of tropical quality protein maize (Zea mays L.) germplasm
Source: Euphytica. 2017 Nov 3;213:261. doi: 10.1007/s10681-017-2048-4 (PMC7734200; doi:10.1007/s10681-017-2048-4)
Supplement: Supplementary file 3 [file EUP-213-261-s003.xlsx]

## Sheet: K=4
Supplemental Table 3: Structure output indicating inferred ancestry, or percent contribution
for each of the 100 individuals in the study from one of 6 clusters, as calculated based on 2000 SNPs.
New QPM lines of interest are indicated in bold. Older QPM lines bred by CIMMYT are shown in bold italics.
		% Missing	%f membership in each Ancestral Cluster				Assigned
Inbred line	Data	Cluster 1	Cluster 2	Cluster 3	Cluster 4	Cluster	Type
CML511	13	0.999	0	0	0	1	QPM
CML389	13	0.518	0.469	0.013	0.001	1	non-QPM
CML176	13	0.59	0.385	0.024	0.001	1	QPM
CKL09320	99	0.621	0.147	0.176	0.056	1	QPM
CML440	18	0.003	0.993	0.002	0.001	2	non-QPM
CML216	11	0.002	0.995	0.002	0.001	2	non-QPM
CML312	7	0.01	0.984	0.004	0.001	2	non-QPM
CML212	22	0.002	0.992	0.005	0.001	2	non-QPM
CML445	11	0.007	0.986	0.006	0.001	2	non-QPM
CML173	26	0.005	0.983	0.011	0.001	2	QPM
CML219	20	0.002	0.986	0.011	0.001	2	non-QPM
CML222	33	0.005	0.978	0.016	0.001	2	non-QPM
CML204	13	0.001	0.975	0.023	0.001	2	non-QPM
CML221	34	0.008	0.966	0.024	0.001	2	non-QPM
CML181	15	0.062	0.878	0.059	0.001	2	QPM
CML384	12	0.006	0.654	0.339	0.001	2	non-QPM
CML373	13	0.002	0.975	0.022	0.002	2	non-QPM
CML390	11	0.007	0.986	0.004	0.003	2	non-QPM
CML379	19	0.002	0.987	0.008	0.003	2	non-QPM
CKL08163	70	0.003	0.903	0.089	0.004	2	QPM
CML395	8	0.001	0.993	0.001	0.005	2	non-QPM
CML444	7	0.002	0.99	0.003	0.005	2	non-QPM
CKL08800	66	0.006	0.973	0.011	0.01	2	QPM
CML182	16	0.002	0.692	0.002	0.304	2	QPM
CML202	13	0.009	0.517	0.002	0.472	2	non-QPM
CML159	12	0.005	0.001	0.993	0	3	QPM
CML158	20	0.002	0.453	0.545	0.001	3	QPM
CKL08393	68	0.01	0.136	0.853	0.001	3	QPM
CKL08315	67	0.003	0.098	0.898	0.001	3	QPM
CKL09348	68	0.002	0.059	0.938	0.001	3	QPM
CKL08277	66	0.02	0.023	0.956	0.001	3	QPM
CKL08359	69	0.003	0.033	0.962	0.001	3	QPM
CKL08295	67	0.012	0.015	0.972	0.001	3	QPM
CKL07298	64	0.001	0.025	0.974	0.001	3	QPM
CKL08244	63	0.009	0.015	0.975	0.001	3	QPM
CKL09327	68	0.003	0.017	0.978	0.001	3	QPM
CKL07313	64	0.006	0.014	0.979	0.001	3	QPM
CKL07038	66	0.002	0.018	0.979	0.001	3	QPM
CKL08286	64	0.012	0.005	0.982	0.001	3	QPM
CKL08419	66	0.005	0.01	0.983	0.001	3	QPM
CKL07004	64	0.003	0.013	0.983	0.001	3	QPM
CKL08328	69	0.003	0.01	0.986	0.001	3	QPM
CKL08176	59	0.004	0.01	0.986	0.001	3	QPM
CKL07040	67	0.002	0.012	0.986	0.001	3	QPM
CKL08261	68	0.003	0.009	0.987	0.001	3	QPM
CKL08322	64	0.003	0.006	0.99	0.001	3	QPM
CKL08590	56	0.001	0.006	0.991	0.001	3	QPM
CML144	9	0.002	0.005	0.992	0.001	3	QPM
CKL08164	70	0.002	0.004	0.993	0.001	3	QPM
CKL08332	65	0.002	0.004	0.993	0.001	3	QPM
CKL08051	67	0.002	0.002	0.994	0.001	3	QPM
CKL08151	65	0.002	0.003	0.994	0.001	3	QPM
CKL08222	66	0.002	0.003	0.994	0.001	3	QPM
CKL08320	65	0.001	0.002	0.995	0.001	3	QPM
CKL08355	70	0.202	0.013	0.783	0.002	3	QPM
CKL08361	65	0.003	0.144	0.851	0.002	3	QPM
CKL07292	63	0.004	0.067	0.927	0.002	3	QPM
CKL08281	59	0.002	0.068	0.928	0.002	3	QPM
CKL08363	59	0.002	0.044	0.952	0.002	3	QPM
CKL08770	66	0.008	0.023	0.967	0.002	3	QPM
CKL08056	64	0.013	0.012	0.972	0.002	3	QPM
CKL08349	73	0.01	0.005	0.983	0.002	3	QPM
CKL08383	64	0.003	0.008	0.987	0.002	3	QPM
CKL09307	65	0.003	0.006	0.989	0.002	3	QPM
CKL08326	70	0.002	0.006	0.99	0.002	3	QPM
CKL08338	63	0.002	0.004	0.991	0.002	3	QPM
CKL07009	64	0.001	0.005	0.992	0.002	3	QPM
CKL09282	65	0.01	0.295	0.691	0.003	3	QPM
CKL09317	71	0.004	0.188	0.805	0.003	3	QPM
CKL08294	67	0.003	0.07	0.925	0.003	3	QPM
CKL08105	64	0.004	0.059	0.934	0.003	3	QPM
CKL08257	73	0.031	0.026	0.939	0.003	3	QPM
CKL08410	67	0.003	0.01	0.983	0.003	3	QPM
CKL07303	64	0.004	0.01	0.983	0.003	3	QPM
CKL09329	63	0.003	0.004	0.99	0.003	3	QPM
CKL09359	69	0.033	0.056	0.907	0.004	3	QPM
CKL08397	64	0.004	0.029	0.963	0.004	3	QPM
CKL08429	68	0.002	0.013	0.981	0.004	3	QPM
CKL07325	64	0.003	0.006	0.987	0.004	3	QPM
CKL09347	68	0.003	0.004	0.989	0.004	3	QPM
CKL08381	63	0.002	0.005	0.989	0.004	3	QPM
CKL08352	64	0.095	0.018	0.882	0.005	3	QPM
CKL09328	62	0.016	0.01	0.968	0.005	3	QPM
CKL09337	68	0.005	0.008	0.983	0.005	3	QPM
CKL07010	61	0.002	0.004	0.99	0.005	3	QPM
CKL07003	60	0.036	0.008	0.951	0.006	3	QPM
CKL08560	70	0.003	0.018	0.973	0.006	3	QPM
CKL08053	65	0.002	0.007	0.986	0.006	3	QPM
CKL08204	63	0.003	0.004	0.987	0.006	3	QPM
CKL08413	64	0.003	0.008	0.983	0.007	3	QPM
CKL09285	63	0.002	0.091	0.899	0.008	3	QPM
CKL08200	66	0.002	0.004	0.985	0.009	3	QPM
CKL08427	65	0.004	0.014	0.972	0.01	3	QPM
CKL08400	67	0.046	0.005	0.938	0.011	3	QPM
CKL07016	67	0.002	0.003	0.984	0.011	3	QPM
CKL09269	65	0.004	0.096	0.888	0.012	3	QPM
CKL09293	67	0.003	0.018	0.961	0.019	3	QPM
CKL08700	67	0.009	0.269	0.698	0.024	3	QPM
CKL09353	71	0.003	0.132	0.804	0.06	3	QPM
CML442	12	0.003	0.001	0.001	0.996	4	non-QPM
