# Supplementary material for: Genetic analysis of tropical quality protein maize (Zea mays L.) germplasm
Source: Euphytica. 2017 Nov 3;213:261. doi: 10.1007/s10681-017-2048-4 (PMC7734200; doi:10.1007/s10681-017-2048-4)
Supplement: Supplementary file 5 [file EUP-213-261-s005.xlsx]

## Sheet: Sheet1
Supplemental Table 5: Spearman Correlation Coefficients among ranks of GCA effects
	Embu	Kakamega	KibOPT	ACROPT	KIBDR09	KIBDR10	ACRDR	LOWN
Embu		0.3956	0.566*	0.643*	0.31319	0.17582	0.42366	-0.20879
Kakamega			0.59341	0.813***	0.621*	0.50549	0.655*	-0.05495
KibOPT				0.852***	0.692**	0.26374	0.707**	0.26374
ACROPT					0.659*	0.577*	0.798**	0.2033
KIBDR09						0.37363	0.842***	0.31319
KIBDR10							0.735**	0.25275
ACRDR								0.37689
KibOPT = Kiboko, optimal management
ACROPT = Across optimal management
KIBDR09 = Kiboko, managed drought 2009
KIBDR10 = Kiboko, managed drought 2010
ACRDR = Across managed drought
LOWN = managed low N stress
* Significant at the P < 0.05 level of probability.
** Significant at the P < 0.01 level of probability.
*** Significant at the P < 0.001 level of probability.
