# Supplementary material for: Genetic analysis of tropical quality protein maize (Zea mays L.) germplasm
Source: Euphytica. 2017 Nov 3;213:261. doi: 10.1007/s10681-017-2048-4 (PMC7734200; doi:10.1007/s10681-017-2048-4)
Supplement: Supplementary file 6 [file EUP-213-261-s006.xlsx]

## Sheet: Sheet1
Supplemental Table 6: Structure output indicating inferred ancestry, or percent contribution
for each of the 139 individuals in the study from one of 6 clusters, as calculated based on 95 SNPs. New QPM lines of interest are indicated in bold.
Indivials with less than 50% contribution from any one cluster were not assigned to a cluster and are designated as "mixed".
	% Missing	Percentage of membership in each Ancestral Cluster						Assigned
Inbred line	Data	Cluster 1	Cluster 2	Cluster 3	Cluster 4	Cluster 5	Cluster 6	Cluster
DL11251	4	0.927	0.004	0.018	0.014	0.012	0.025	1
DL11258	7	0.952	0.023	0.003	0.006	0.004	0.013	1
DL11327	2	0.959	0.004	0.002	0.016	0.01	0.009	1
DL11254	5	0.977	0.003	0.003	0.007	0.005	0.006	1
DL11259	37	0.932	0.029	0.009	0.017	0.01	0.003	1
DL11252	18	0.96	0.007	0.009	0.011	0.01	0.003	1
DL11260	3	0.98	0.004	0.004	0.004	0.004	0.003	1
DL11318	4	0.987	0.002	0.003	0.003	0.003	0.002	1
DL11250	5	0.986	0.003	0.003	0.003	0.002	0.002	1
DL11248	10	0.988	0.002	0.003	0.003	0.002	0.001	1
DL11241	6	0.004	0.937	0.007	0.024	0.012	0.016	2
DL11286	30	0.003	0.982	0.002	0.004	0.003	0.006	2
DL11239	9	0.002	0.987	0.004	0.002	0.002	0.003	2
DL11240	6	0.007	0.618	0.008	0.271	0.093	0.002	2
DL11243	26	0.014	0.935	0.003	0.021	0.026	0.002	2
DL11245	11	0.002	0.992	0.002	0.002	0.002	0.001	2
DL11244	7	0.002	0.991	0.002	0.002	0.002	0.001	2
DL11242	1	0.002	0.993	0.002	0.001	0.001	0.001	2
DL11264	9	0.005	0.003	0.962	0.007	0.006	0.017	3
DL11265	4	0.002	0.012	0.962	0.004	0.014	0.006	3
DL11261	14	0.001	0.004	0.987	0.003	0.003	0.001	3
DL11268	9	0.002	0.002	0.992	0.002	0.002	0.001	3
DL11262	4	0.002	0.001	0.992	0.002	0.002	0.001	3
DL11266	3	0.002	0.002	0.991	0.002	0.002	0.001	3
CKL07019	18	0.01	0.011	0.012	0.85	0.039	0.078	4
DL11329	4	0.004	0.004	0.017	0.85	0.054	0.072	4
DL11309	44	0.008	0.004	0.006	0.862	0.079	0.042	4
DL11302	50	0.028	0.009	0.009	0.898	0.025	0.032	4
DL11324	8	0.008	0.015	0.004	0.844	0.112	0.017	4
CKL07303	14	0.009	0.017	0.024	0.835	0.098	0.016	4
CML159	17	0.02	0.012	0.008	0.922	0.023	0.016	4
CKL07361	7	0.025	0.024	0.005	0.909	0.022	0.014	4
DL11314	9	0.005	0.021	0.008	0.937	0.019	0.011	4
DL11363	7	0.035	0.025	0.007	0.796	0.127	0.01	4
DL11294	3	0.066	0.007	0.006	0.805	0.106	0.01	4
DL11287	35	0.017	0.008	0.007	0.924	0.035	0.01	4
DL11360	4	0.021	0.015	0.006	0.926	0.022	0.01	4
CKL07001	2	0.018	0.01	0.007	0.832	0.123	0.009	4
CML144	11	0.05	0.023	0.022	0.877	0.019	0.009	4
DL11272	12	0.004	0.014	0.016	0.799	0.159	0.008	4
DL11274	3	0.005	0.024	0.014	0.943	0.006	0.008	4
DL11326	18	0.01	0.027	0.009	0.673	0.274	0.007	4
CML173	1	0.004	0.005	0.003	0.889	0.092	0.007	4
DL11339	4	0.008	0.006	0.022	0.926	0.031	0.007	4
CKL07313	2	0.013	0.009	0.003	0.962	0.007	0.007	4
DL11273	3	0.007	0.011	0.019	0.951	0.006	0.007	4
DL11281	5	0.006	0.013	0.019	0.95	0.006	0.007	4
CKL08043	6	0.027	0.015	0.011	0.736	0.205	0.006	4
0A51_53	1	0.004	0.004	0.003	0.869	0.115	0.006	4
DL11349	45	0.009	0.04	0.047	0.793	0.105	0.006	4
DL11353	33	0.007	0.006	0.013	0.939	0.029	0.006	4
DL11311	10	0.015	0.002	0.023	0.932	0.022	0.006	4
DL11336	55	0.064	0.004	0.011	0.775	0.141	0.005	4
DL11307	4	0.019	0.01	0.002	0.958	0.007	0.005	4
DL11328	2	0.01	0.012	0.004	0.692	0.278	0.004	4
CKL07298	7	0.041	0.119	0.004	0.813	0.018	0.004	4
CKL07023	22	0.018	0.005	0.016	0.734	0.224	0.003	4
0A51_26	12	0.027	0.008	0.01	0.81	0.142	0.003	4
CKL07011	13	0.033	0.009	0.012	0.805	0.138	0.003	4
DL11342	14	0.034	0.02	0.007	0.859	0.076	0.003	4
CKL07009	2	0.03	0.004	0.003	0.895	0.066	0.003	4
0A51_45	2	0.028	0.004	0.002	0.875	0.088	0.002	4
DL11332	37	0.163	0.028	0.025	0.695	0.087	0.002	4
DL11337	5	0.103	0.003	0.008	0.806	0.078	0.002	4
DL11297	5	0.021	0.003	0.026	0.887	0.062	0.002	4
P329	15	0.004	0.005	0.002	0.982	0.004	0.002	4
DL11358	5	0.014	0.015	0.006	0.048	0.635	0.282	5
CKL07017	4	0.146	0.006	0.007	0.103	0.6	0.138	5
CML443	2	0.004	0.047	0.005	0.026	0.805	0.114	5
DL11271	5	0.01	0.006	0.004	0.077	0.83	0.073	5
DL11256	48	0.009	0.006	0.006	0.059	0.865	0.055	5
DL11348	6	0.005	0.002	0.003	0.018	0.927	0.045	5
CML176	21	0.016	0.004	0.003	0.025	0.909	0.043	5
DL11347	5	0.006	0.002	0.003	0.016	0.935	0.038	5
CML489	2	0.005	0.006	0.008	0.015	0.946	0.02	5
DL11293	6	0.013	0.007	0.007	0.159	0.795	0.018	5
CML181	14	0.008	0.003	0.006	0.012	0.953	0.017	5
CML182	18	0.006	0.005	0.065	0.033	0.877	0.015	5
CKL07292	10	0.01	0.018	0.115	0.1	0.745	0.013	5
CKL07020	8	0.006	0.003	0.026	0.095	0.858	0.012	5
CKL07054	2	0.013	0.016	0.034	0.257	0.669	0.012	5
CML197	7	0.003	0.005	0.084	0.019	0.879	0.009	5
CML488	1	0.007	0.011	0.006	0.09	0.877	0.009	5
DL11319	9	0.008	0.017	0.034	0.065	0.867	0.009	5
CKL07325	10	0.013	0.006	0.004	0.176	0.792	0.009	5
CML312	0	0.02	0.004	0.127	0.053	0.788	0.009	5
CML442	7	0.003	0.006	0.002	0.035	0.946	0.008	5
CKL07021	6	0.006	0.004	0.019	0.072	0.892	0.008	5
CML511	2	0.009	0.011	0.005	0.347	0.62	0.008	5
CKL07005	2	0.01	0.007	0.028	0.016	0.932	0.007	5
CKL07002	9	0.007	0.005	0.002	0.062	0.917	0.007	5
DL11299	45	0.021	0.012	0.011	0.052	0.897	0.007	5
CML444	4	0.003	0.005	0.002	0.254	0.729	0.007	5
DL11359	0	0.039	0.087	0.018	0.165	0.685	0.007	5
CML158	3	0.103	0.007	0.003	0.033	0.848	0.006	5
DL11357	2	0.006	0.003	0.01	0.134	0.84	0.006	5
DL11305	40	0.013	0.08	0.021	0.091	0.79	0.006	5
CML216	1	0.005	0.002	0.003	0.005	0.981	0.005	5
DL11304	15	0.022	0.004	0.004	0.029	0.936	0.005	5
DL11282	8	0.024	0.005	0.003	0.028	0.936	0.004	5
DL11351	54	0.005	0.007	0.007	0.077	0.899	0.004	5
CML539	2	0.006	0.007	0.076	0.011	0.896	0.004	5
CKL07004	6	0.007	0.017	0.079	0.019	0.875	0.004	5
DL11345	2	0.007	0.051	0.006	0.08	0.851	0.004	5
CML202	6	0.003	0.003	0.004	0.007	0.98	0.003	5
CML395	4	0.008	0.002	0.002	0.007	0.978	0.003	5
CML441	0	0.006	0.002	0.004	0.011	0.974	0.003	5
DL11344	2	0.02	0.029	0.005	0.033	0.908	0.003	5
DL11350	4	0.015	0.009	0.042	0.035	0.896	0.003	5
DL11285	6	0.014	0.023	0.048	0.037	0.876	0.003	5
0A51_24	9	0.088	0.006	0.003	0.036	0.863	0.003	5
CKL07003	8	0.093	0.006	0.003	0.035	0.86	0.003	5
DL11295	6	0.026	0.013	0.001	0.15	0.807	0.003	5
DL11346	13	0.004	0.005	0.005	0.018	0.966	0.002	5
DL11283	4	0.005	0.009	0.037	0.088	0.858	0.002	5
DL11340	4	0.016	0.111	0.006	0.125	0.741	0.002	5
DL11290	7	0.12	0.027	0.005	0.128	0.719	0.002	5
CKL08052	1	0.088	0.033	0.01	0.21	0.658	0.002	5
DL11280	1	0.001	0.001	0.001	0.001	0.001	0.995	6
DL11275	5	0.002	0.001	0.001	0.002	0.001	0.993	6
DL11276	5	0.001	0.001	0.001	0.002	0.003	0.992	6
DL11291	68	0.007	0.005	0.005	0.007	0.005	0.972	6
CKL08056	3	0.025	0.003	0.009	0.011	0.002	0.95	6
CKL07333	3	0.066	0.16	0.022	0.545	0.035	0.172	mixed
DL11330	5	0.015	0.011	0.016	0.509	0.387	0.062	mixed
DL11317	8	0.01	0.005	0.023	0.377	0.545	0.041	mixed
DL11269	5	0.016	0.141	0.008	0.298	0.51	0.027	mixed
CKL07010	7	0.02	0.016	0.008	0.363	0.577	0.017	mixed
DL11312	17	0.013	0.006	0.238	0.489	0.237	0.017	mixed
CKL08042	2	0.011	0.018	0.021	0.589	0.346	0.015	mixed
DL11320	2	0.044	0.005	0.003	0.445	0.493	0.011	mixed
DL11306	1	0.025	0.006	0.019	0.402	0.538	0.01	mixed
DL11321	14	0.009	0.002	0.366	0.19	0.423	0.01	mixed
CML390	0	0.041	0.005	0.006	0.444	0.495	0.009	mixed
CML206	3	0.005	0.004	0.004	0.385	0.595	0.008	mixed
DL11289	9	0.006	0.005	0.003	0.515	0.463	0.008	mixed
DL11310	0	0.041	0.009	0.006	0.399	0.542	0.002	mixed
CKL07022	9	0.018	0.039	0.05	0.375	0.517	0.002	mixed
CKL08051	26	0.081	0.114	0.014	0.278	0.511	0.002	mixed
